# Supplementary material for: A pilot study to compare the detection of HPV-16 biomarkers in salivary oral rinses with tumour p16INK4a expression in head and neck squamous cell carcinoma patients
Source: BMC Cancer. 2016 Mar 3;16:178. doi: 10.1186/s12885-016-2217-1 (PMC4778285; doi:10.1186/s12885-016-2217-1)
Supplement: Additional file 2: Table S2. — Summary of results for the detection of HPV-16-specific DNA and RNA in oral rinse of patients with p16INK4a-positive HNSCC (XLSX 41 kb) [file 12885_2016_2217_MOESM2_ESM.xlsx]

## Sheet: Table S2
Table S2. Summary of results for the detection of HPV-16-specific DNA and RNA in oral rinse of patients with p16-positive HNSCC
Patient	Tumor site	TNM	DNA		RNA
			HPV-16 End-point PCR	HPV-16 Quantitative PCR (copy number/copy b-globin)	HPV-16 PCR	HPV-16 Quantitative PCR (copy number/copy GAPDH)
1	Oropharynx	T2N2	+	61.1607	+	78964.6
2	Oropharynx	T2N2a	+	39.5247	+	21222.3
3	Oropharynx	T1N2bM0	+	36.6039	No RNA	-
4	Oropharynx	T3N2c	+	8.38708	-	0
5	Salivary gland	T0N2bM0	+	3.93236	+	2485.23
6	Oral cavity	T4N0	-	0	-	0
7	Oropharynx	T2N2b	+	10.3763	No RNA	-
8	Oropharynx	T2Nx	+	140.175	+	102.755
9	Oropharynx	T2N2	+	7.29438	-	0
10	Oropharynx	-	+	16.7683	+	0
11	Oropharynx	T2N2	+	34.2005	+	0
12	Oropharynx	T1N0	-	1.01819	-	0
13	Oropharynx	T2N1	+	16.0528	+	698.476
14	Oropharynx	T1N0	+	13.6583	+	286.213
15	Oropharynx	T2N1	+	10.8574	+	247.591
16	Oropharynx	T2N1	+	8.22498	-	0
17	Oropharynx	T2N2c	+	17.7913	+	776.705
18	Oropharynx	T2N2b	+	14.3226	+	288.88
19	Oropharynx	T3N1	+	89.5182	+	554.012
20	Larynx	T1N2b	+	14.3711	-	0
21	Oropharynx	T1N2b	+	50.2104	-	0
22	Oropharynx	T1N2b	+	16.1034	-	0
23	Oropharynx	T2N3M0	+	31.4676	+	993.895
24	Oropharynx	T2N2b	+	22.622	-	0
25	Oropharynx	T3N2b	+	193.546	+	143.453
26	Oropharynx	T2N2b	+	54.5876	-	636.718
27	Oropharynx	T2N2b	+	101.662	-	0
28	Oropharynx	T1N2b	+	1.11511	-	0
29	Oropharynx	T1N2b	+	1.61872	-	0
30	Neck	-	+	10.0305	-	105.201
31	Oropharynx	T4aN2b	-	0	-	0
32	Oropharynx	T1N2c	+	1.298	-	0
33	Oropharynx	-	+	34.5754	+	0
34	Oropharynx	T3N2b	+	0	+	785.571
35	Oropharynx	T3N3(N2c)	+	12.0295	+	13466.7
36	Oropharynx	T3N2b	+	3.52645	+	159.722
37	Oropharynx	T4aN2c	+	4.56045	+	217.362
38	Oropharynx	-	+	3.08665	+	0
39	Oropharynx	T4aN0	+	6.57707	+	97.685
40	Oropharynx	T3N2c	+	2.16665	+	143.357
41	Oropharynx	T2N2a	+	2.04535	+	314.3
42	Oropharynx	T4aN2c	+	8.78453	+	1028.41
			(39/42) 92.9%	(39/42) 92.9%	(24/40) 60%	(22/40) 55%
