# Supplementary material for: A pilot study to compare the detection of HPV-16 biomarkers in salivary oral rinses with tumour p16INK4a expression in head and neck squamous cell carcinoma patients
Source: BMC Cancer. 2016 Mar 3;16:178. doi: 10.1186/s12885-016-2217-1 (PMC4778285; doi:10.1186/s12885-016-2217-1)
Supplement: Additional file 3: Table S3. — Summary of results for the detection of HPV-16-specific DNA and RNA in oral rinse of patients with p16INK4a-negative HNSCC (XLSX 38 kb) [file 12885_2016_2217_MOESM3_ESM.xlsx]

## Sheet: Table S3
Table S3. Summary of results for the detection of HPV-16-specific DNA and RNA in oral rinse of patients with p16-negative HNSCC
Patient	Tumor site	TNM	DNA		RNA
			HPV-16 PCR	HPV-16 Quantitative PCR (copy number/copy b-globin)	HPV-16 PCR	HPV-16 Quantitative PCR (copy number/copy GAPDH)
1	Neck	-	-	0	-	-
2	Oropharynx	T3N0	-	0	-	-
3	Oral cavity	T4N2cM1	-	0	-	-
4	Larynx	T3N0	-	0	-	-
5	Cervical node	T0N3M0	-	0	-	-
6	Oral cavity	T3N2b	-	0	-	-
7	Neck	-	-	0	-	-
8	Oropharynx	T1N1M0	-	0	-	-
9	Oropharynx	-	-	0	-	-
10	Larynx and hypopharynx	T2N1	-	0	-	-
11	Oropharynx	T3N1	-	0	-	-
12	Oral cavity	-	-	0	-	-
13	Oral cavity	-	-	0	-	-
14	Oral cavity	T2N1	-	0	-	-
15	Oropharynx	T4aN3	-	0	-	-
16	Oropharynx		-	0	-	-
17	Larynx	T4aN2	-	0	-	-
18	Oropharynx	Nodal mets	-	0	-	-
19	Larynx	T2N2b	-	0	-	-
20	Larynx	T2N0	-	0	-	-
21	Oropharynx	T2N2b	-	0	-	-
22	Oropharynx	T4aN2b	-	0	-	-
23	Nasopharynx	T2aN2	-	0	-	-
24	Oropharynx	T2N2b	-	0	-	-
25	Neck	-	-	0	-	-
26	Larynx	-	-	0	-	-
27	Oropharynx	T3N1	-	0	-	-
28	Oral cavity	-	-	0	-	-
29	Oropharynx	T2N2a	-	0	-	-
30	Oropharynx	-	-	0	-	-
31	Oral cavity	T4aN2b	-	0	-	-
32	Larynx	T1	-	0	-	-
33	Oral cavity	T1N0	-	0	-	-
34	Larynx	-	-	0	-	-
35	Larynx	T3N2a	-	0	-	-
36	Larynx	T1a	-	0	-	-
37	Larynx	T1a	-	0	-	-
38	Larynx	T3N2b	-	0	-	-
39	Oral cavity	-	-	0	-	-
40	Hypopharynx	T2N2a	-	0	-	-
			0/40	0/40	0/40	0/40
